# Supplementary material for: Training Scientific Communication Skills on Medical Imaging within the Virtual World Second Life: Perception of Biomedical Engineering Students
Source: Int J Environ Res Public Health. 2023 Jan 17;20(3):1697. doi: 10.3390/ijerph20031697 (PMC9914803; doi:10.3390/ijerph20031697)
Supplement: Supplementary file 1 [file ijerph-20-01697-s001.zip]

Archive with 2 entries (2 files):
- File S1  questionnaires-review.pdf
- File S2  opencomments-review.pdf
